# Supplementary material for: Wishes, beliefs, and jealousy: use of mental state terms in Cinderella retells after traumatic brain injury
Source: Front Hum Neurosci. 2024 May 14;18:1386227. doi: 10.3389/fnhum.2024.1386227 (PMC11130410; doi:10.3389/fnhum.2024.1386227)
Supplement: Supplementary file 1 [file Table_1.xlsx]

## Sheet: MST List
Supplementary Material: Mental State Term List
Continuously updated version available at: https://docs.google.com/spreadsheets/d/1kLXl2n7VCwL13TAGkZiGeVt1Pyp9VziCTElRmxZTSHs/edit?usp=sharing
Cognitive	Emotional	Desire	Filler		Source
accept	affinity	desire	you know		Byom & Turkstra (2012)
accuse	afraid	desperate			Cinderella: Greenslade, Pond, Higginson, & Jaskolka (2023); Greenslade et al. (2024); present study
adverse	angry	dream (as in wanting to have something)			Both Byom & Turkstra (2012) and Cinderella
agree	annoyed	give up (opposite of hope/want)			Bootsma, Turkstra, & Gorter (2021)
all right/alright (ignore if used as a filler; count if used to clarify)	appall	hope
amazing	besot	long
ambition	bother	pine
antsy (as in impatient)	calm	pray (for something)
apparent	care (don't care)	prefer			Full citations
appreciate	cheerful	rather			Byom, L. and Turkstra, L. (2012) ‘Effects of social cognitive demand on theory of mind in conversations of adults with traumatic brain injury: Social cognition in conversation following TBI’, International Journal of Language & Communication Disorders, 47(3), pp. 310–321. Available at: https://doi.org/10.1111/j.1460-6984.2011.00102.x.
appropriate	concern	want
assume	cranky (temporary state)	wish
attention	crap (to feel like)				Greenslade, K. J., Pond, M., Higginson, M., & Jaskolka, S. (2023). Cinderella story grammar training manual. https://docs.google.com/document/d/1MY KQMSdfA85_D1xcoNT7j7UDR52mDWSyEVAx4 THWxVU/edit?usp=sharing•
attractive	creepy
awe	crush				Greenslade, K. J., Bogart, E., Gyory, J., Jaskolka, S., and Ramage, A. E. (2024). Story grammar analyses capture discourse improvement in the first two years following severe traumatic brain injury. American Journal of Speech-Language Pathology, 33, 1004–1020. doi: 10.1044/2023_AJSLP-23-00269
awestruck	deject
awful	dirt (to feel like)
bad	dismay				Bootsma, J. N., Turkstra, L. S., and Gorter, J. W. (2021). Expression of propositional attitudes in conversation by adults with traumatic brain injury: a relevance theoretic approach. International Journal of Language and Communication Disorders, 56, 346–359. doi: 10.1111/1460-6984.12608
beastly	dote
beautiful	dread
beg	ecstatic
begrudgingly	emotional
believe	enjoy
best	entertained
better	enthusiastic
bitch	envy
blame	excite
bogus	fear
bother	fed up
brave	feel
brilliant	freak out
busy	frightening
captivate	fun
catch	get a kick out of
certain(ly)	get over
charming (not prince charming)	glad
check	grouchy (temporary emotion)
choose (only if supported by another accepted mental state word/phrase; i.e., only if it means "decides" based on a description of a thought process )	handle
click	happy (not "happily ever after" which is rote)
clue (idea)	happy-go-lucky
comfort (not physical)	hate
concept	having chemistry
conniving	heartbroken
consider	horrified
control (in terms of influencing thoughts)	horror
cool	hurt
cordial	in awe of
cranky (constant temperament)	in love/fall in love/chemical reaction
crap (to be treated like)	jealous
crazy	joy
cruel	like
cute	lonely
daydream	look forward to (expect with pleasure/excitement)
decent	love
deceive	miss
decide	mope
deep	nag
deserve	offend
determined	pissed off
develop	proud
different	sad
difficult / hard	satisfaction
dirt (to be treated like)	scared
discover	shock
dissuade	smitten
doubt	sore
dream (in sleep)	sorry
easy	sweeps off feet
elegant	taken with
enchant	terrible (as in "feel terrible")
engage (not engagement)	thank
enlighten	thrill
enrapture	tired
entrance	upset
evil	worry
excellent
expect
expensive
fantasize
fantastic
favor
favorite
figure
figure out/find out
find (as in realize)
fine
firm
force
forget
friendly
funny
gaze
genteel
get ready (only mental preparation; not getting ready for the ball as this is observable)
good
good looking
gorgeous
got to (had to)
gotta
grand
great
grouchy (constant temperament)
guess
hard (as in difficult, not as in "working hard" where effort is observable)
have to/ hafta
hear
hesitate
honest
hot (attractive)
idea
imagine
important (similar to interesting)
impressed
impression
inquisitive
insecure
intelligent
interesting
keen
kind
know (don't know)
listen
learn
logical
look after
look (appearance)
look down their nose
look (understand)
look past
lovely
make (as in force)
make fun of
marvelous
matter
maybe
mean
memory
mental
might (as in possibly - not in reference to effort)
mock
nag
nasty
natural
need
nice
normal
notice
nuts (crazy)
observe
obviously
of course
okay (ignore if used as a filler; count if used to clarify)
opinion
"on their mind"
organize (same rule as prepare)
outlandish
outlook
patient/impatient
perceive
perfect (not a perfect fit)
perhaps
persuade
pick (only if supported by another accepted mental state word/phrase; i.e., only if it means "decides" based on a description of a thought process )
pick up on
picky
plan
point (idea)
poor (not in terms of money)
positive
pray
prefer
prepare (as in mental preparation; not "preparing" for the ball which is observable)
presume
pretend
probably (indicates little doubt)
promise
proper
rational
react
real
realistic
realize
recognize
recollection
relax
relive
reluctant
remember
remind
responsible
right (as in correct)
ring a bell (remember)
rude
say
scheme
see
seem (it seems as if)
select (only if supported by another accepted mental state word/phrase; i.e., only if it means "decides" based on a description of a thought process )
self-centered
serious
shallow
should
show
shy
simple
sluttish
smart
spot
sound
straight
straight one
strange
struck (to be struck by)
struggle
stuck up
study
stupid
suck
suppose
sure
suspect
sweet
take (as in view/regard; as in a viewpoint, "that my 'take' on it"; as in understand/accept another's view; as in tolerate/stand like "I can't take this heat" - NOT as in physically take something from someone)
take care
talkative
taught/teach
tell (not in terms of speaking)
terrible (as in "bad")
think
thoughts
treat
tripped out
trouble
truth/true
try (not "try on")
twisted
understand
urge
watch
well (ignore if used as a filler; count if used to clarify)
welcome
wicked
wise
wonderful
wonder
worst
wrong
Examples of Good/Bad (cognitive)
airs and graces
superior
better
